# Supplementary material for: Ten Color Multiparameter Flow Cytometry in Bone Marrow and Apheresis Products for Assessment and Outcome Prediction in Multiple Myeloma Patients
Source: Front Oncol. 2021 Aug 13;11:708231. doi: 10.3389/fonc.2021.708231 (PMC8414971; doi:10.3389/fonc.2021.708231)
Supplement: Supplementary file 1 [file DataSheet_1.zip]

Archive with 4 entries (4 files):
- Supp. Fig 2.JPG
- Supp.Fig 1.JPG
- Supp.Fig 3.JPG
- Supplementary material.pdf
